# Supplementary material for: MRI-Based Radiomic Features Help Identify Lesions and Predict Histopathological Grade of Hepatocellular Carcinoma
Source: Diagnostics (Basel). 2022 Apr 26;12(5):1085. doi: 10.3390/diagnostics12051085 (PMC9139902; doi:10.3390/diagnostics12051085)
Supplement: Supplementary file 1 [file diagnostics-12-01085-s001.zip]

Archive with 1 entries (1 files):
- diagnostics-1609787-supplementary.pdf
